# Supplementary material for: Influential factors on urine EV DNA methylation detection and its diagnostic potential in prostate cancer
Source: Front Genet. 2024 Feb 19;15:1338468. doi: 10.3389/fgene.2024.1338468 (PMC10909848; doi:10.3389/fgene.2024.1338468)
Supplement: Supplementary file 1 [file DataSheet1.zip]

Archive with 5 entries (4 files):
- Data Sheet 1/1. original image and datas/
- Data Sheet 1/1. original image and datas/supplement 5 (ddPCR-cohort1).pdf
- Data Sheet 1/1. original image and datas/supplement 6 (ddPCR-cohort2).pdf
- Data Sheet 1/1. original image and datas/supplement 7 (original image of TEM).zip
- Data Sheet 1/1. original image and datas/supplement 8 (original image of WB).zip
