# Supplementary material for: Influential factors on urine EV DNA methylation detection and its diagnostic potential in prostate cancer
Source: Front Genet. 2024 Feb 19;15:1338468. doi: 10.3389/fgene.2024.1338468 (PMC10909848; doi:10.3389/fgene.2024.1338468)
Supplement: Supplementary file 2 [file DataSheet2.ZIP]

Archive with 5 entries (4 files):
- 2. supplementary material/supplement 1 (Patient clinical information ).xlsx
- 2. supplementary material/supplement 2 (primers, probes and reaction condition of digital PCR ).xlsx
- 2. supplementary material/supplement 3 (Capillary electrophoresis of BPH EV DNA).tif
- 2. supplementary material/supplement 4 (Nanoflow results).pdf
- 2. supplementary material/
