# Supplementary material for: Influential factors on urine EV DNA methylation detection and its diagnostic potential in prostate cancer
Source: Front Genet. 2024 Feb 19;15:1338468. doi: 10.3389/fgene.2024.1338468 (PMC10909848; doi:10.3389/fgene.2024.1338468)
Supplement: Supplementary file 2 [file DataSheet2.ZIP › 2. supplementary material/supplement 1 (Patient clinical information ).xlsx]

## Sheet: cohort 1
Patient clinical information（the first cohort）
Sample number	Diagnosis	Age	Gleason score	Initial PSA
PCa1	PCa	72	7	9.6
PCa2	PCa	53	6	24.5
PCa3	PCa	69	7	7.24
PCa4	PCa	74	8	102.4
PCa5	PCa	65	9	12.5
BPH1	BPH	67	-	4.6
BPH2	BPH	58	-	10.4
BPH3	BPH	70	-	3.1
BPH4	BPH	62	-	2.1

## Sheet: cohort 2
Patient clinical information（the second cohort）
Sample number	Diagnosis	Age	Gleason score	Initial PSA
PCa1	PCa	70	7	63.54
PCa2	PCa	73	6	14.3
PCa3	PCa	56	8	14.35
PCa4	PCa	74	8	65
PCa5	PCa	68	7	4.05
PCa6	PCa	65	9	22.1
PCa7	PCa	72	9	3.5
PCa8	PCa	59	7	26.45
PCa9	PCa	71	9	4.5
PCa10	PCa	62	8	349.6
PCa11	PCa	69	9	21.28
PCa12	PCa	55	9	3.56
PCa13	PCa	73	6	3.8
PCa14	PCa	81	7	8.4
PCa15	PCa	67	9	37.21
PCa16	PCa	58	7	12.34
PCa17	PCa	60	7	16.61
PCa18	PCa	67	7	31.44
PCa19	PCa	65	7	9.34
PCa20	PCa	79	6	1.28
PCa21	PCa	73	7	26.23
BPH1	BPH	51	-	5.06
BPH2	BPH	58	-	1.24
BPH3	BPH	62	-	6.31
BPH4	BPH	73	-	5.24
BPH5	BPH	68	-	8.01
BPH6	BPH	63	-	2.75
BPH7	BPH	75	-	3.41
BPH8	BPH	80	-	2.1
BPH9	BPH	59	-	21.23
BPH10	BPH	73	-	12.35
BPH11	BPH	77	-	0.92
BPH12	BPH	65	-	4.39
BPH13	BPH	68	-	2.53
BPH14	BPH	57	-	17.78

## Sheet: summary
Basic information of patients
cohort	Disease	Disease classification		N	Age	PSA
					(year, `x±s）	(ng/ml,`x±s）
first cohort	PCa	gleason	gleason ≤ 7	3	64.67±10.21	13.78±9.36
			gleason ＞ 7	2	69.50±6.36	57.45±63.57
	BPH	-		4	64.25±5.32	5.05±3.71
second cohort	PCa	gleason	gleason ≤ 7	12	68.83±7.48	18.15±17.28
			gleason ＞ 7	9	66.13±7.14	21.44±21.13
	BPH	-		14	66.36±8.54	6.65±6.24
