# Supplementary material for: Influential factors on urine EV DNA methylation detection and its diagnostic potential in prostate cancer
Source: Front Genet. 2024 Feb 19;15:1338468. doi: 10.3389/fgene.2024.1338468 (PMC10909848; doi:10.3389/fgene.2024.1338468)
Supplement: Supplementary file 2 [file DataSheet2.ZIP › 2. supplementary material/supplement 2 (primers, probes and reaction condition of digital PCR ).xlsx]

## Sheet: Probe and primer
assay	forward primer	methylated probe	unmethylated probe	reverse primer	size [bp]
RASSF1A	GTTTGTTAGCGTTTAAAGTTAG	[FAM]-CGCCCAACGAATACCAACTCCCG-[BHQ1]	[HEX]-CACCCAACAAATACCAACTCCCA-[BHQ1]	AATACGACCCTTCCCAAC	117

## Sheet: Reaction system
Reagent	Final concentration	Volume (μL)
ddPCR mix 5X	1X	5
Reference fluorescence	100nM	2.5
primer F 10uM	1μM	2.5
primer R 10uM	1μM	2.5
Probes	250nM	0.625
template	5ng	5
ddH2O	-	add to 25ul

## Sheet: Amplification condition
temperature	time	cycle
95℃	10min	1x
95℃	15s	45x
58.5℃	30s
